# Supplementary material for: Meta‐analysis of the risk of autoimmune thyroiditis, Guillain‐Barré syndrome, and inflammatory bowel disease following vaccination with AS04‐adjuvanted human papillomavirus 16/18 vaccine
Source: Pharmacoepidemiol Drug Saf. 2020 Jun 24;29(9):1159–67. doi: 10.1002/pds.5063 (PMC7539912; doi:10.1002/pds.5063)
Supplement: Supplementary file 1 — Data S1. Supporting Information. [file PDS-29-1159-s001.zip]

Archive with 8 entries (8 files):
- PDS_5063_pds-19-0290-File002.docx
- PDS_5063_pds-19-0290-File003.docx
- PDS_5063_pds-19-0290-File004.docx
- PDS_5063_pds-19-0290-File005.docx
- PDS_5063_pds-19-0290-File006.docx
- PDS_5063_pds-19-0290-File007.docx
- PDS_5063_pds-19-0290-File008.docx
- PDS_5063_pds-19-0290-File009.docx
